# Supplementary material for: Timeliness and accuracy of the 7-Item Japan Urgent Stroke Triage (JUST-7) score, a prehospital stroke triage tool, assessed by emergency medical services
Source: PLoS One. 2024 Aug 22;19(8):e0309326. doi: 10.1371/journal.pone.0309326 (PMC11340938; doi:10.1371/journal.pone.0309326)
Supplement: S1 Dataset — (XLSX) [file pone.0309326.s003.xlsx]

## Sheet: Sheet1
patient #	score type	on scene time(min)	transportation time(min)	CPSS	Arm Drift	Facial Droop	Abnormal Speech	No of items subject to CPSS	JUST-7	sBP ≧165mmHg	Arrhythmia	gaze deviation	Headache	speech disturbance	consciousness disturbance	upper limb weakness	No of items subject to JUST-7	probability of stroke(%)	probability of LVO(%)	probability of ICH(%)	probability of SAH(%)	probability of other infaction(%)	probability of any infarion(%)	probability of other stroke(%)	most probable stroke type	second highest probable stroke type	final diagnosis	iv-tPA	IVR(MT)
1	only CPSS	13	19	adaptation	1	0	0	1	N/A	N/A	N/A	N/A	N/A	N/A	N/A	N/A	N/A	N/A	N/A	N/A	N/A	N/A	N/A	N/A	N/A	N/A	other stoke	0	0
2	only CPSS	11	19	adaptation	1	0	1	2	N/A	N/A	N/A	N/A	N/A	N/A	N/A	N/A	N/A	N/A	N/A	N/A	N/A	N/A	N/A	N/A	N/A	N/A	LVO	0	0
3	only CPSS	7	17	adaptation	1	0	0	1	N/A	N/A	N/A	N/A	N/A	N/A	N/A	N/A	N/A	N/A	N/A	N/A	N/A	N/A	N/A	N/A	N/A	N/A	ICH	0	0
4	only CPSS	14	13	adaptation	0	0	1	1	N/A	N/A	N/A	N/A	N/A	N/A	N/A	N/A	N/A	N/A	N/A	N/A	N/A	N/A	N/A	N/A	N/A	N/A	other infarction	0	0
5	only CPSS	12	16	adaptation	0	0	0	0	N/A	N/A	N/A	N/A	N/A	N/A	N/A	N/A	N/A	N/A	N/A	N/A	N/A	N/A	N/A	N/A	N/A	N/A	SAH	0	0
6	only CPSS	15	20	adaptation	1	1	1	3	N/A	N/A	N/A	N/A	N/A	N/A	N/A	N/A	N/A	N/A	N/A	N/A	N/A	N/A	N/A	N/A	N/A	N/A	ICH	0	0
7	only CPSS	11	8	adaptation	1	1	1	3	N/A	N/A	N/A	N/A	N/A	N/A	N/A	N/A	N/A	N/A	N/A	N/A	N/A	N/A	N/A	N/A	N/A	N/A	ICH	0	0
8	only CPSS	14	19	adaptation	0	0	0	0	N/A	N/A	N/A	N/A	N/A	N/A	N/A	N/A	N/A	N/A	N/A	N/A	N/A	N/A	N/A	N/A	N/A	N/A	other infarction	0	0
9	only CPSS	11	23	adaptation	1	0	1	2	N/A	N/A	N/A	N/A	N/A	N/A	N/A	N/A	N/A	N/A	N/A	N/A	N/A	N/A	N/A	N/A	N/A	N/A	ICH	0	0
10	only CPSS	14	9	adaptation	1	1	1	3	N/A	N/A	N/A	N/A	N/A	N/A	N/A	N/A	N/A	N/A	N/A	N/A	N/A	N/A	N/A	N/A	N/A	N/A	ICH	0	0
11	only CPSS	16	21	adaptation	1	1	1	3	N/A	N/A	N/A	N/A	N/A	N/A	N/A	N/A	N/A	N/A	N/A	N/A	N/A	N/A	N/A	N/A	N/A	N/A	LVO	1	1
12	only CPSS	11	6	adaptation	1	1	1	3	N/A	N/A	N/A	N/A	N/A	N/A	N/A	N/A	N/A	N/A	N/A	N/A	N/A	N/A	N/A	N/A	N/A	N/A	ICH	0	0
13	only CPSS	9	17	adaptation	0	0	0	0	N/A	N/A	N/A	N/A	N/A	N/A	N/A	N/A	N/A	N/A	N/A	N/A	N/A	N/A	N/A	N/A	N/A	N/A	LVO	0	0
14	only CPSS	6	6	adaptation	0	0	0	0	N/A	N/A	N/A	N/A	N/A	N/A	N/A	N/A	N/A	N/A	N/A	N/A	N/A	N/A	N/A	N/A	N/A	N/A	SAH	0	0
15	only CPSS	12	3	adaptation	1	0	0	1	N/A	N/A	N/A	N/A	N/A	N/A	N/A	N/A	N/A	N/A	N/A	N/A	N/A	N/A	N/A	N/A	N/A	N/A	LVO	0	1
16	only CPSS	13	22	adaptation	1	1	1	3	N/A	N/A	N/A	N/A	N/A	N/A	N/A	N/A	N/A	N/A	N/A	N/A	N/A	N/A	N/A	N/A	N/A	N/A	ICH	0	0
17	only CPSS	11	8	adaptation	0	0	0	0	N/A	N/A	N/A	N/A	N/A	N/A	N/A	N/A	N/A	N/A	N/A	N/A	N/A	N/A	N/A	N/A	N/A	N/A	LVO	0	1
18	only CPSS	7	5	adaptation	1	1	1	3	N/A	N/A	N/A	N/A	N/A	N/A	N/A	N/A	N/A	N/A	N/A	N/A	N/A	N/A	N/A	N/A	N/A	N/A	LVO	1	1
19	only CPSS	10	16	adaptation	1	0	1	2	N/A	N/A	N/A	N/A	N/A	N/A	N/A	N/A	N/A	N/A	N/A	N/A	N/A	N/A	N/A	N/A	N/A	N/A	LVO	0	1
20	only CPSS	13	14	adaptation	0	0	0	0	N/A	N/A	N/A	N/A	N/A	N/A	N/A	N/A	N/A	N/A	N/A	N/A	N/A	N/A	N/A	N/A	N/A	N/A	SAH	0	0
21	only CPSS	33	9	adaptation	1	1	1	3	N/A	N/A	N/A	N/A	N/A	N/A	N/A	N/A	N/A	N/A	N/A	N/A	N/A	N/A	N/A	N/A	N/A	N/A	ICH	0	0
22	only CPSS	11	13	adaptation	1	1	1	3	N/A	N/A	N/A	N/A	N/A	N/A	N/A	N/A	N/A	N/A	N/A	N/A	N/A	N/A	N/A	N/A	N/A	N/A	ICH	0	0
23	only CPSS	11	20	adaptation	1	1	1	3	N/A	N/A	N/A	N/A	N/A	N/A	N/A	N/A	N/A	N/A	N/A	N/A	N/A	N/A	N/A	N/A	N/A	N/A	ICH	0	0
24	only CPSS	10	6	adaptation	1	0	1	2	N/A	N/A	N/A	N/A	N/A	N/A	N/A	N/A	N/A	N/A	N/A	N/A	N/A	N/A	N/A	N/A	N/A	N/A	other infarction	0	0
25	only CPSS	5	13	adaptation	0	0	0	0	N/A	N/A	N/A	N/A	N/A	N/A	N/A	N/A	N/A	N/A	N/A	N/A	N/A	N/A	N/A	N/A	N/A	N/A	ICH	0	0
26	only CPSS	9	17	adaptation	0	0	0	0	N/A	N/A	N/A	N/A	N/A	N/A	N/A	N/A	N/A	N/A	N/A	N/A	N/A	N/A	N/A	N/A	N/A	N/A	ICH	0	0
27	only CPSS	12	13	adaptation	1	0	0	1	N/A	N/A	N/A	N/A	N/A	N/A	N/A	N/A	N/A	N/A	N/A	N/A	N/A	N/A	N/A	N/A	N/A	N/A	ICH	0	0
28	only CPSS	16	6	adaptation	0	0	0	0	N/A	N/A	N/A	N/A	N/A	N/A	N/A	N/A	N/A	N/A	N/A	N/A	N/A	N/A	N/A	N/A	N/A	N/A	ICH	0	0
29	only CPSS	9	9	adaptation	1	1	1	3	N/A	N/A	N/A	N/A	N/A	N/A	N/A	N/A	N/A	N/A	N/A	N/A	N/A	N/A	N/A	N/A	N/A	N/A	LVO	1	0
30	only CPSS	8	10	adaptation	0	0	0	0	N/A	N/A	N/A	N/A	N/A	N/A	N/A	N/A	N/A	N/A	N/A	N/A	N/A	N/A	N/A	N/A	N/A	N/A	ICH	0	0
31	only CPSS	13	3	adaptation	1	0	0	1	N/A	N/A	N/A	N/A	N/A	N/A	N/A	N/A	N/A	N/A	N/A	N/A	N/A	N/A	N/A	N/A	N/A	N/A	ICH	0	0
32	only CPSS	14	12	adaptation	1	1	1	3	N/A	N/A	N/A	N/A	N/A	N/A	N/A	N/A	N/A	N/A	N/A	N/A	N/A	N/A	N/A	N/A	N/A	N/A	ICH	0	0
33	only CPSS	12	22	adaptation	1	0	1	2	N/A	N/A	N/A	N/A	N/A	N/A	N/A	N/A	N/A	N/A	N/A	N/A	N/A	N/A	N/A	N/A	N/A	N/A	ICH	0	0
34	only CPSS	12	7	adaptation	1	1	1	3	N/A	N/A	N/A	N/A	N/A	N/A	N/A	N/A	N/A	N/A	N/A	N/A	N/A	N/A	N/A	N/A	N/A	N/A	ICH	0	0
35	only CPSS	11	14	adaptation	1	1	1	3	N/A	N/A	N/A	N/A	N/A	N/A	N/A	N/A	N/A	N/A	N/A	N/A	N/A	N/A	N/A	N/A	N/A	N/A	ICH	0	0
36	only CPSS	7	9	adaptation	0	0	0	0	N/A	N/A	N/A	N/A	N/A	N/A	N/A	N/A	N/A	N/A	N/A	N/A	N/A	N/A	N/A	N/A	N/A	N/A	SAH	0	0
37	only CPSS	13	15	adaptation	1	0	0	1	N/A	N/A	N/A	N/A	N/A	N/A	N/A	N/A	N/A	N/A	N/A	N/A	N/A	N/A	N/A	N/A	N/A	N/A	LVO	1	0
38	only CPSS	12	18	adaptation	1	0	1	2	N/A	N/A	N/A	N/A	N/A	N/A	N/A	N/A	N/A	N/A	N/A	N/A	N/A	N/A	N/A	N/A	N/A	N/A	LVO	0	0
39	only CPSS	14	4	adaptation	1	0	1	2	N/A	N/A	N/A	N/A	N/A	N/A	N/A	N/A	N/A	N/A	N/A	N/A	N/A	N/A	N/A	N/A	N/A	N/A	LVO	0	0
40	only CPSS	9	3	adaptation	0	0	0	0	N/A	N/A	N/A	N/A	N/A	N/A	N/A	N/A	N/A	N/A	N/A	N/A	N/A	N/A	N/A	N/A	N/A	N/A	LVO	0	0
41	only CPSS	9	16	adaptation	0	0	1	1	N/A	N/A	N/A	N/A	N/A	N/A	N/A	N/A	N/A	N/A	N/A	N/A	N/A	N/A	N/A	N/A	N/A	N/A	LVO	0	0
42	only CPSS	11	16	adaptation	1	0	0	1	N/A	N/A	N/A	N/A	N/A	N/A	N/A	N/A	N/A	N/A	N/A	N/A	N/A	N/A	N/A	N/A	N/A	N/A	SAH	0	0
43	only CPSS	10	11	adaptation	1	1	1	3	N/A	N/A	N/A	N/A	N/A	N/A	N/A	N/A	N/A	N/A	N/A	N/A	N/A	N/A	N/A	N/A	N/A	N/A	LVO	1	0
44	only CPSS	10	5	adaptation	1	0	1	2	N/A	N/A	N/A	N/A	N/A	N/A	N/A	N/A	N/A	N/A	N/A	N/A	N/A	N/A	N/A	N/A	N/A	N/A	LVO	1	0
45	only CPSS	11	5	adaptation	1	1	1	3	N/A	N/A	N/A	N/A	N/A	N/A	N/A	N/A	N/A	N/A	N/A	N/A	N/A	N/A	N/A	N/A	N/A	N/A	LVO	1	0
46	only CPSS	12	6	adaptation	1	0	0	1	N/A	N/A	N/A	N/A	N/A	N/A	N/A	N/A	N/A	N/A	N/A	N/A	N/A	N/A	N/A	N/A	N/A	N/A	ICH	0	0
47	only CPSS	18	6	adaptation	1	0	1	2	N/A	N/A	N/A	N/A	N/A	N/A	N/A	N/A	N/A	N/A	N/A	N/A	N/A	N/A	N/A	N/A	N/A	N/A	other infarction	0	0
48	only CPSS	12	11	adaptation	1	0	1	2	N/A	N/A	N/A	N/A	N/A	N/A	N/A	N/A	N/A	N/A	N/A	N/A	N/A	N/A	N/A	N/A	N/A	N/A	other infarction	1	0
49	only CPSS	12	7	adaptation	1	0	1	2	N/A	N/A	N/A	N/A	N/A	N/A	N/A	N/A	N/A	N/A	N/A	N/A	N/A	N/A	N/A	N/A	N/A	N/A	ICH	0	0
50	only CPSS	12	14	adaptation	0	0	1	1	N/A	N/A	N/A	N/A	N/A	N/A	N/A	N/A	N/A	N/A	N/A	N/A	N/A	N/A	N/A	N/A	N/A	N/A	SAH	0	0
51	only CPSS	11	6	adaptation	1	1	1	3	N/A	N/A	N/A	N/A	N/A	N/A	N/A	N/A	N/A	N/A	N/A	N/A	N/A	N/A	N/A	N/A	N/A	N/A	ICH	0	0
52	only CPSS	13	12	adaptation	0	0	0	0	N/A	N/A	N/A	N/A	N/A	N/A	N/A	N/A	N/A	N/A	N/A	N/A	N/A	N/A	N/A	N/A	N/A	N/A	ICH	0	0
53	only CPSS	26	17	adaptation	1	0	0	1	N/A	N/A	N/A	N/A	N/A	N/A	N/A	N/A	N/A	N/A	N/A	N/A	N/A	N/A	N/A	N/A	N/A	N/A	LVO	0	0
54	only CPSS	16	2	adaptation	1	0	1	2	N/A	N/A	N/A	N/A	N/A	N/A	N/A	N/A	N/A	N/A	N/A	N/A	N/A	N/A	N/A	N/A	N/A	N/A	LVO	0	0
55	only CPSS	8	12	adaptation	1	1	1	3	N/A	N/A	N/A	N/A	N/A	N/A	N/A	N/A	N/A	N/A	N/A	N/A	N/A	N/A	N/A	N/A	N/A	N/A	ICH	0	0
56	only CPSS	10	10	adaptation	1	1	1	3	N/A	N/A	N/A	N/A	N/A	N/A	N/A	N/A	N/A	N/A	N/A	N/A	N/A	N/A	N/A	N/A	N/A	N/A	ICH	0	0
57	only CPSS	12	5	adaptation	1	0	0	1	N/A	N/A	N/A	N/A	N/A	N/A	N/A	N/A	N/A	N/A	N/A	N/A	N/A	N/A	N/A	N/A	N/A	N/A	LVO	0	1
58	only CPSS	14	10	adaptation	1	0	1	2	N/A	N/A	N/A	N/A	N/A	N/A	N/A	N/A	N/A	N/A	N/A	N/A	N/A	N/A	N/A	N/A	N/A	N/A	other infarction	0	0
59	only CPSS	11	12	adaptation	1	1	0	2	N/A	N/A	N/A	N/A	N/A	N/A	N/A	N/A	N/A	N/A	N/A	N/A	N/A	N/A	N/A	N/A	N/A	N/A	LVO	0	0
60	only CPSS	12	8	adaptation	1	1	1	3	N/A	N/A	N/A	N/A	N/A	N/A	N/A	N/A	N/A	N/A	N/A	N/A	N/A	N/A	N/A	N/A	N/A	N/A	ICH	0	0
61	only CPSS	10	5	adaptation	1	0	1	2	N/A	N/A	N/A	N/A	N/A	N/A	N/A	N/A	N/A	N/A	N/A	N/A	N/A	N/A	N/A	N/A	N/A	N/A	LVO	1	0
62	only CPSS	13	8	adaptation	1	1	1	3	N/A	N/A	N/A	N/A	N/A	N/A	N/A	N/A	N/A	N/A	N/A	N/A	N/A	N/A	N/A	N/A	N/A	N/A	ICH	0	0
63	only CPSS	18	15	adaptation	1	0	0	1	N/A	N/A	N/A	N/A	N/A	N/A	N/A	N/A	N/A	N/A	N/A	N/A	N/A	N/A	N/A	N/A	N/A	N/A	other infarction	0	0
64	only CPSS	10	18	adaptation	1	0	0	1	N/A	N/A	N/A	N/A	N/A	N/A	N/A	N/A	N/A	N/A	N/A	N/A	N/A	N/A	N/A	N/A	N/A	N/A	ICH	0	0
65	only CPSS	15	8	adaptation	1	1	1	3	N/A	N/A	N/A	N/A	N/A	N/A	N/A	N/A	N/A	N/A	N/A	N/A	N/A	N/A	N/A	N/A	N/A	N/A	ICH	0	0
66	only CPSS	11	7	adaptation	1	1	1	3	N/A	N/A	N/A	N/A	N/A	N/A	N/A	N/A	N/A	N/A	N/A	N/A	N/A	N/A	N/A	N/A	N/A	N/A	LVO	0	0
67	only CPSS	12	8	adaptation	0	0	1	1	N/A	N/A	N/A	N/A	N/A	N/A	N/A	N/A	N/A	N/A	N/A	N/A	N/A	N/A	N/A	N/A	N/A	N/A	ICH	0	0
68	only CPSS	9	6	adaptation	1	0	1	2	N/A	N/A	N/A	N/A	N/A	N/A	N/A	N/A	N/A	N/A	N/A	N/A	N/A	N/A	N/A	N/A	N/A	N/A	other stoke	0	0
69	only CPSS	13	11	adaptation	1	0	1	2	N/A	N/A	N/A	N/A	N/A	N/A	N/A	N/A	N/A	N/A	N/A	N/A	N/A	N/A	N/A	N/A	N/A	N/A	ICH	0	0
70	only CPSS	8	8	adaptation	1	1	1	3	N/A	N/A	N/A	N/A	N/A	N/A	N/A	N/A	N/A	N/A	N/A	N/A	N/A	N/A	N/A	N/A	N/A	N/A	ICH	0	0
71	only CPSS	9	17	adaptation	1	1	1	3	N/A	N/A	N/A	N/A	N/A	N/A	N/A	N/A	N/A	N/A	N/A	N/A	N/A	N/A	N/A	N/A	N/A	N/A	ICH	0	0
72	only CPSS	14	7	adaptation	1	0	0	1	N/A	N/A	N/A	N/A	N/A	N/A	N/A	N/A	N/A	N/A	N/A	N/A	N/A	N/A	N/A	N/A	N/A	N/A	LVO	0	0
73	only CPSS	11	15	adaptation	1	0	0	1	N/A	N/A	N/A	N/A	N/A	N/A	N/A	N/A	N/A	N/A	N/A	N/A	N/A	N/A	N/A	N/A	N/A	N/A	other infarction	0	0
74	only CPSS	12	39	adaptation	1	1	1	3	N/A	N/A	N/A	N/A	N/A	N/A	N/A	N/A	N/A	N/A	N/A	N/A	N/A	N/A	N/A	N/A	N/A	N/A	ICH	0	0
75	only CPSS	15	16	adaptation	0	1	1	2	N/A	N/A	N/A	N/A	N/A	N/A	N/A	N/A	N/A	N/A	N/A	N/A	N/A	N/A	N/A	N/A	N/A	N/A	LVO	0	0
76	only CPSS	7	18	adaptation	1	1	1	3	N/A	N/A	N/A	N/A	N/A	N/A	N/A	N/A	N/A	N/A	N/A	N/A	N/A	N/A	N/A	N/A	N/A	N/A	ICH	0	0
77	only CPSS	11	6	adaptation	1	0	1	2	N/A	N/A	N/A	N/A	N/A	N/A	N/A	N/A	N/A	N/A	N/A	N/A	N/A	N/A	N/A	N/A	N/A	N/A	other infarction	0	0
78	only CPSS	11	30	adaptation	1	1	1	3	N/A	N/A	N/A	N/A	N/A	N/A	N/A	N/A	N/A	N/A	N/A	N/A	N/A	N/A	N/A	N/A	N/A	N/A	ICH	0	0
79	only CPSS	12	4	adaptation	1	1	1	3	N/A	N/A	N/A	N/A	N/A	N/A	N/A	N/A	N/A	N/A	N/A	N/A	N/A	N/A	N/A	N/A	N/A	N/A	LVO	1	0
80	only CPSS	17	19	adaptation	1	0	0	1	N/A	N/A	N/A	N/A	N/A	N/A	N/A	N/A	N/A	N/A	N/A	N/A	N/A	N/A	N/A	N/A	N/A	N/A	other stoke	0	0
81	only CPSS	14	2	adaptation	1	0	1	2	N/A	N/A	N/A	N/A	N/A	N/A	N/A	N/A	N/A	N/A	N/A	N/A	N/A	N/A	N/A	N/A	N/A	N/A	other infarction	0	0
82	only CPSS	10	14	adaptation	0	1	0	1	N/A	N/A	N/A	N/A	N/A	N/A	N/A	N/A	N/A	N/A	N/A	N/A	N/A	N/A	N/A	N/A	N/A	N/A	other infarction	0	0
83	only CPSS	13	19	adaptation	1	0	1	2	N/A	N/A	N/A	N/A	N/A	N/A	N/A	N/A	N/A	N/A	N/A	N/A	N/A	N/A	N/A	N/A	N/A	N/A	LVO	0	0
84	only CPSS	7	18	adaptation	1	1	1	3	N/A	N/A	N/A	N/A	N/A	N/A	N/A	N/A	N/A	N/A	N/A	N/A	N/A	N/A	N/A	N/A	N/A	N/A	LVO	1	0
85	only CPSS	18	13	adaptation	1	0	1	2	N/A	N/A	N/A	N/A	N/A	N/A	N/A	N/A	N/A	N/A	N/A	N/A	N/A	N/A	N/A	N/A	N/A	N/A	other infarction	0	0
86	only CPSS	7	18	adaptation	1	1	1	3	N/A	N/A	N/A	N/A	N/A	N/A	N/A	N/A	N/A	N/A	N/A	N/A	N/A	N/A	N/A	N/A	N/A	N/A	other infarction	0	0
87	only CPSS	13	16	adaptation	0	0	1	1	N/A	N/A	N/A	N/A	N/A	N/A	N/A	N/A	N/A	N/A	N/A	N/A	N/A	N/A	N/A	N/A	N/A	N/A	other infarction	0	0
88	only CPSS	26	30	adaptation	1	1	1	3	N/A	N/A	N/A	N/A	N/A	N/A	N/A	N/A	N/A	N/A	N/A	N/A	N/A	N/A	N/A	N/A	N/A	N/A	ICH	0	0
89	only CPSS	9	11	adaptation	0	0	1	1	N/A	N/A	N/A	N/A	N/A	N/A	N/A	N/A	N/A	N/A	N/A	N/A	N/A	N/A	N/A	N/A	N/A	N/A	ICH	0	0
90	only CPSS	12	10	adaptation	1	0	1	2	N/A	N/A	N/A	N/A	N/A	N/A	N/A	N/A	N/A	N/A	N/A	N/A	N/A	N/A	N/A	N/A	N/A	N/A	LVO	0	0
91	only CPSS	12	15	adaptation	1	1	0	2	N/A	N/A	N/A	N/A	N/A	N/A	N/A	N/A	N/A	N/A	N/A	N/A	N/A	N/A	N/A	N/A	N/A	N/A	ICH	0	0
92	only CPSS	10	12	adaptation	1	1	1	3	N/A	N/A	N/A	N/A	N/A	N/A	N/A	N/A	N/A	N/A	N/A	N/A	N/A	N/A	N/A	N/A	N/A	N/A	ICH	0	0
93	only CPSS	11	5	adaptation	1	1	1	3	N/A	N/A	N/A	N/A	N/A	N/A	N/A	N/A	N/A	N/A	N/A	N/A	N/A	N/A	N/A	N/A	N/A	N/A	LVO	1	0
94	only CPSS	14	4	adaptation	1	1	1	3	N/A	N/A	N/A	N/A	N/A	N/A	N/A	N/A	N/A	N/A	N/A	N/A	N/A	N/A	N/A	N/A	N/A	N/A	ICH	0	0
95	only CPSS	14	16	adaptation	1	0	1	2	N/A	N/A	N/A	N/A	N/A	N/A	N/A	N/A	N/A	N/A	N/A	N/A	N/A	N/A	N/A	N/A	N/A	N/A	LVO	0	1
96	only CPSS	12	3	adaptation	1	1	1	3	N/A	N/A	N/A	N/A	N/A	N/A	N/A	N/A	N/A	N/A	N/A	N/A	N/A	N/A	N/A	N/A	N/A	N/A	other infarction	0	0
97	only CPSS	10	10	adaptation	1	0	1	2	N/A	N/A	N/A	N/A	N/A	N/A	N/A	N/A	N/A	N/A	N/A	N/A	N/A	N/A	N/A	N/A	N/A	N/A	other infarction	1	0
98	only CPSS	13	11	adaptation	1	0	1	2	N/A	N/A	N/A	N/A	N/A	N/A	N/A	N/A	N/A	N/A	N/A	N/A	N/A	N/A	N/A	N/A	N/A	N/A	ICH	0	0
99	only CPSS	12	14	adaptation	1	0	1	2	N/A	N/A	N/A	N/A	N/A	N/A	N/A	N/A	N/A	N/A	N/A	N/A	N/A	N/A	N/A	N/A	N/A	N/A	ICH	0	0
100	only CPSS	11	16	adaptation	1	1	1	3	N/A	N/A	N/A	N/A	N/A	N/A	N/A	N/A	N/A	N/A	N/A	N/A	N/A	N/A	N/A	N/A	N/A	N/A	LVO	0	0
101	only CPSS	10	7	adaptation	1	0	1	2	N/A	N/A	N/A	N/A	N/A	N/A	N/A	N/A	N/A	N/A	N/A	N/A	N/A	N/A	N/A	N/A	N/A	N/A	other infarction	0	0
102	only CPSS	11	17	adaptation	0	0	1	1	N/A	N/A	N/A	N/A	N/A	N/A	N/A	N/A	N/A	N/A	N/A	N/A	N/A	N/A	N/A	N/A	N/A	N/A	other stoke	0	0
103	only CPSS	8	9	adaptation	0	1	1	2	N/A	N/A	N/A	N/A	N/A	N/A	N/A	N/A	N/A	N/A	N/A	N/A	N/A	N/A	N/A	N/A	N/A	N/A	LVO	0	0
104	only CPSS	9	17	adaptation	1	0	1	2	N/A	N/A	N/A	N/A	N/A	N/A	N/A	N/A	N/A	N/A	N/A	N/A	N/A	N/A	N/A	N/A	N/A	N/A	ICH	0	0
105	only CPSS	8	17	adaptation	1	1	1	3	N/A	N/A	N/A	N/A	N/A	N/A	N/A	N/A	N/A	N/A	N/A	N/A	N/A	N/A	N/A	N/A	N/A	N/A	other stoke	0	1
106	only CPSS	11	40	adaptation	1	0	1	2	N/A	N/A	N/A	N/A	N/A	N/A	N/A	N/A	N/A	N/A	N/A	N/A	N/A	N/A	N/A	N/A	N/A	N/A	ICH	0	0
107	only CPSS	15	6	adaptation	1	0	1	2	N/A	N/A	N/A	N/A	N/A	N/A	N/A	N/A	N/A	N/A	N/A	N/A	N/A	N/A	N/A	N/A	N/A	N/A	LVO	1	0
108	only CPSS	9	21	adaptation	1	1	1	3	N/A	N/A	N/A	N/A	N/A	N/A	N/A	N/A	N/A	N/A	N/A	N/A	N/A	N/A	N/A	N/A	N/A	N/A	ICH	0	0
109	only CPSS	10	24	adaptation	1	0	1	2	N/A	N/A	N/A	N/A	N/A	N/A	N/A	N/A	N/A	N/A	N/A	N/A	N/A	N/A	N/A	N/A	N/A	N/A	other infarction	1	0
110	CPSS+just 7	9	7	N/A	0	0	0	0	adaptation	1	0	0	1	1	0	0	3	76.8	0.5376	37.4016	10.2912	28.5696	29.1072	23.2	ICH	other infarction	SAH	0	0
111	CPSS+just 7	8	22	adaptation	0	1	1	2	adaptation	1	0	0	1	1	0	0	3	76.8	0.5376	37.4016	10.2912	28.5696	29.1072	23.2	ICH	other infarction	SAH	0	0
112	CPSS+just 7	14	29	adaptation	0	0	0	0	adaptation	0	0	0	0	0	0	0	0	13.5	0.6615	2.0115	0.513	10.314	10.9755	86.5	other stroke	other infarction	LVO	1	0
113	CPSS+just 7	10	7	adaptation	1	0	0	1	adaptation	1	0	0	0	0	0	0	1	31.4	0.6908	8.4466	1.7584	20.5042	21.195	68.6	other stroke	other infarction	LVO	1	0
114	CPSS+just 7	10	10	adaptation	0	0	1	1	adaptation	1	0	0	1	1	1	0	4	80	1.12	37.68	33.44	7.76	8.88	20	ICH	SAH	ICH	0	0
115	CPSS+just 7	11	9	adaptation	0	1	1	2	adaptation	1	0	0	0	1	0	0	2	61.9	1.2999	16.6511	0.4333	43.5157	44.8156	38.1	other infarction	other stroke	other infarction	0	0
116	CPSS+just 7	7	5	adaptation	0	0	1	1	adaptation	1	0	0	0	1	0	0	2	61.9	1.2999	16.6511	0.4333	43.5157	44.8156	38.1	other infarction	other stroke	other infarction	0	0
117	CPSS+just 7	10	12	adaptation	0	0	1	1	adaptation	1	0	0	0	1	0	0	2	61.9	1.2999	16.6511	0.4333	43.5157	44.8156	38.1	other infarction	other stroke	other infarction	0	0
118	CPSS+just 7	16	9	adaptation	0	0	1	1	adaptation	1	0	0	0	1	0	0	2	61.9	1.2999	16.6511	0.4333	43.5157	44.8156	38.1	other infarction	other stroke	ICH	0	0
119	CPSS+just 7	11	15	adaptation	0	0	1	1	adaptation	1	0	0	0	1	0	0	2	61.9	1.2999	16.6511	0.4333	43.5157	44.8156	38.1	other infarction	other stroke	other infarction	0	0
120	CPSS+just 7	14	3	adaptation	0	0	1	1	adaptation	1	0	0	0	1	0	0	2	61.9	1.2999	16.6511	0.4333	43.5157	44.8156	38.1	other infarction	other stroke	LVO	0	0
121	CPSS+just 7	9	15	adaptation	0	0	1	1	adaptation	1	0	0	0	1	0	0	2	61.9	1.2999	16.6511	0.4333	43.5157	44.8156	38.1	other infarction	other stroke	ICH	0	0
122	CPSS+just 7	10	21	adaptation	0	0	1	1	adaptation	1	0	0	0	1	0	0	2	61.9	1.2999	16.6511	0.4333	43.5157	44.8156	38.1	other infarction	other stroke	LVO	0	0
123	CPSS+just 7	14	9	adaptation	0	0	1	1	adaptation	1	0	0	0	1	0	0	2	61.9	1.2999	16.6511	0.4333	43.5157	44.8156	38.1	other infarction	other stroke	LVO	0	0
124	CPSS+just 7	11	21	adaptation	0	1	1	2	adaptation	1	0	0	0	1	0	0	2	61.9	1.2999	16.6511	0.4333	43.5157	44.8156	38.1	other infarction	other stroke	ICH	0	0
125	CPSS+just 7	10	10	adaptation	0	0	1	1	adaptation	1	0	0	0	1	0	0	2	61.9	1.2999	16.6511	0.4333	43.5157	44.8156	38.1	other infarction	other stroke	other infarction	0	0
126	CPSS+just 7	10	11	adaptation	0	1	1	2	adaptation	1	0	0	0	1	0	0	2	61.9	1.2999	16.6511	0.4333	43.5157	44.8156	38.1	other infarction	other stroke	other infarction	0	0
127	CPSS+just 7	12	8	adaptation	0	0	1	1	adaptation	1	0	0	0	1	0	0	2	61.9	1.2999	16.6511	0.4333	43.5157	44.8156	38.1	other infarction	other stroke	LVO	0	0
128	CPSS+just 7	9	7	adaptation	0	0	1	1	adaptation	1	0	0	0	1	1	0	3	61.9	1.2999	16.6511	0.4333	43.5157	44.8156	38.1	other infarction	other stroke	LVO	1	1
129	CPSS+just 7	13	7	adaptation	0	1	1	2	adaptation	1	0	0	0	1	1	0	3	61.9	1.2999	16.6511	0.4333	43.5157	44.8156	38.1	other infarction	other stroke	ICH	1	1
130	CPSS+just 7	10	5	adaptation	0	0	1	1	adaptation	1	1	0	0	1	0	0	3	61.9	1.2999	16.6511	0.4333	43.5157	44.8156	38.1	other infarction	other stroke	ICH	0	0
131	CPSS+just 7	19	8	N/A	0	0	0	0	adaptation	1	1	0	1	0	0	0	3	68	1.36	8.364	34.136	24.14	25.5	32	SAH	other stroke	SAH	0	0
132	CPSS+just 7	15	9	adaptation	0	1	1	2	adaptation	0	0	0	0	1	0	0	1	35.6	1.5308	5.1264	0.178	28.7648	30.2956	64.4	other stroke	other infarction	LVO	1	1
133	CPSS+just 7	9	10	adaptation	0	0	1	1	adaptation	0	0	0	0	1	0	0	1	35.6	1.5308	5.1264	0.178	28.7648	30.2956	64.4	other stroke	other infarction	LVO	0	0
134	CPSS+just 7	10	2	adaptation	0	0	1	1	adaptation	0	0	0	0	1	0	0	1	35.6	1.5308	5.1264	0.178	28.7648	30.2956	64.4	other stroke	other infarction	LVO	0	0
135	CPSS+just 7	9	5	adaptation	0	0	1	1	adaptation	0	0	0	0	1	0	0	1	35.6	1.5308	5.1264	0.178	28.7648	30.2956	64.4	other stroke	other infarction	LVO	0	0
136	CPSS+just 7	13	11	adaptation	0	0	1	1	adaptation	0	0	0	0	1	0	0	1	35.6	1.5308	5.1264	0.178	28.7648	30.2956	64.4	other stroke	other infarction	other stoke	0	0
137	CPSS+just 7	10	2	adaptation	0	0	1	1	adaptation	0	0	0	0	1	0	0	1	35.6	1.5308	5.1264	0.178	28.7648	30.2956	64.4	other stroke	other infarction	LVO	0	0
138	CPSS+just 7	11	17	adaptation	1	0	0	1	adaptation	1	0	0	1	0	0	1	3	83.7	1.674	50.0526	14.0616	17.9118	19.5858	16.3	ICH	other infarction	ICH	0	0
139	CPSS+just 7	6	8	adaptation	1	1	1	3	adaptation	1	0	0	1	0	0	1	3	83.7	1.674	50.0526	14.0616	17.9118	19.5858	16.3	ICH	other infarction	LVO	0	0
140	CPSS+just 7	11	14	adaptation	1	0	0	1	adaptation	1	0	0	1	0	0	1	3	83.7	1.674	50.0526	14.0616	17.9118	19.5858	16.3	ICH	other infarction	other stoke	0	0
141	CPSS+just 7	8	8	N/A	0	0	0	0	adaptation	1	0	0	0	0	1	0	2	35.7	2.2491	14.1015	10.6386	8.7108	10.9599	64.3	other stroke	ICH	ICH	0	0
142	CPSS+just 7	16	37	N/A	0	0	0	0	adaptation	1	0	0	0	0	1	0	2	35.7	2.2491	14.1015	10.6386	8.7108	10.9599	64.3	other stroke	ICH	ICH	0	0
143	CPSS+just 7	10	11	N/A	0	0	0	0	adaptation	1	0	0	0	0	1	0	2	35.7	2.2491	14.1015	10.6386	8.7108	10.9599	64.3	other stroke	ICH	SAH	0	0
144	CPSS+just 7	11	10	N/A	0	0	0	0	adaptation	1	0	0	0	0	1	0	2	35.7	2.2491	14.1015	10.6386	8.7108	10.9599	64.3	other stroke	ICH	ICH	0	0
145	CPSS+just 7	13	7	N/A	0	0	0	0	adaptation	1	1	0	1	0	1	0	4	72.1	2.3072	7.5705	56.959	5.2633	7.5705	27.9	SAH	other stroke	ICH	0	0
146	CPSS+just 7	12	11	adaptation	0	1	1	2	adaptation	1	1	0	1	0	1	0	4	72.1	2.3072	7.5705	56.959	5.2633	7.5705	27.9	SAH	other stroke	LVO	0	0
147	CPSS+just 7	12	17	adaptation	0	1	0	1	adaptation	1	1	0	1	0	1	0	4	72.1	2.3072	7.5705	56.959	5.2633	7.5705	27.9	SAH	other stroke	ICH	0	0
148	CPSS+just 7	9	8	adaptation	1	1	0	2	adaptation	1	0	0	1	1	0	1	4	94.8	2.37	59.1552	2.9388	30.336	32.706	5.2	ICH	other infarction	ICH	0	0
149	CPSS+just 7	8	7	adaptation	1	1	1	3	adaptation	1	0	0	1	1	0	1	4	94.8	2.37	59.1552	2.9388	30.336	32.706	5.2	ICH	other infarction	ICH	0	0
150	CPSS+just 7	8	23	adaptation	1	1	1	3	adaptation	1	0	0	1	1	0	1	4	94.8	2.37	59.1552	2.9388	30.336	32.706	5.2	ICH	other infarction	ICH	0	0
151	CPSS+just 7	17	11	adaptation	1	0	1	2	adaptation	1	0	0	1	1	0	1	4	94.8	2.37	59.1552	2.9388	30.336	32.706	5.2	ICH	other infarction	ICH	0	0
152	CPSS+just 7	10	8	adaptation	0	0	1	1	adaptation	0	0	0	0	0	1	0	1	15.9	2.5758	4.2135	4.0227	5.088	7.6638	84.1	other stroke	other infarction	LVO	0	1
153	CPSS+just 7	10	10	adaptation	1	0	0	1	adaptation	1	0	0	1	0	1	1	4	86.2	3.1894	42.9276	35.6868	4.3962	7.5856	13.8	ICH	SAH	LVO	0	0
154	CPSS+just 7	11	25	adaptation	1	1	1	3	adaptation	1	0	0	1	0	1	1	4	86.2	3.1894	42.9276	35.6868	4.3962	7.5856	13.8	ICH	SAH	ICH	0	0
155	CPSS+just 7	10	28	adaptation	1	0	0	1	adaptation	0	0	0	1	0	0	1	2	63.7	3.3761	32.6781	9.2365	18.473	21.8491	36.3	other stroke	ICH	ICH	0	0
156	CPSS+just 7	11	2	adaptation	1	1	1	3	adaptation	0	0	0	1	1	0	1	3	86.2	4.741	45.9446	1.8964	33.618	38.359	13.8	ICH	other infarction	LVO	1	0
157	CPSS+just 7	13	14	adaptation	0	0	1	1	adaptation	1	0	0	0	1	1	0	3	66.3	4.9725	32.3544	3.4476	25.5255	30.498	33.7	other stroke	ICH	LVO	0	0
158	CPSS+just 7	16	6	adaptation	0	1	1	2	adaptation	1	0	0	0	1	1	0	3	66.3	4.9725	32.3544	3.4476	25.5255	30.498	33.7	other stroke	ICH	LVO	0	0
159	CPSS+just 7	12	7	adaptation	0	0	1	1	adaptation	1	0	0	0	1	1	0	3	66.3	4.9725	32.3544	3.4476	25.5255	30.498	33.7	other stroke	ICH	ICH	0	0
160	CPSS+just 7	12	5	adaptation	0	0	1	1	adaptation	1	0	0	0	1	1	0	3	66.3	4.9725	32.3544	3.4476	25.5255	30.498	33.7	other stroke	ICH	ICH	0	0
161	CPSS+just 7	13	15	adaptation	1	0	0	1	adaptation	1	0	0	0	0	0	1	2	71.7	5.1624	30.4008	0.7887	35.4198	40.5822	28.3	other infarction	ICH	LVO	1	0
162	CPSS+just 7	15	13	adaptation	1	1	0	2	adaptation	1	0	0	0	0	0	1	2	71.7	5.1624	30.4008	0.7887	35.4198	40.5822	28.3	other infarction	ICH	LVO	1	0
163	CPSS+just 7	8	8	adaptation	1	1	0	2	adaptation	1	0	0	0	0	0	1	2	71.7	5.1624	30.4008	0.7887	35.4198	40.5822	28.3	other infarction	ICH	ICH	0	0
164	CPSS+just 7	9	15	adaptation	1	0	0	1	adaptation	1	0	0	0	0	0	1	2	71.7	5.1624	30.4008	0.7887	35.4198	40.5822	28.3	other infarction	ICH	ICH	0	0
165	CPSS+just 7	13	15	adaptation	1	0	0	1	adaptation	1	0	0	0	0	0	1	2	71.7	5.1624	30.4008	0.7887	35.4198	40.5822	28.3	other infarction	ICH	other infarction	0	0
166	CPSS+just 7	10	9	adaptation	1	0	0	1	adaptation	1	0	0	0	0	0	1	2	71.7	5.1624	30.4008	0.7887	35.4198	40.5822	28.3	other infarction	ICH	LVO	0	0
167	CPSS+just 7	11	4	adaptation	1	0	0	1	adaptation	1	0	0	0	0	0	1	2	71.7	5.1624	30.4008	0.7887	35.4198	40.5822	28.3	other infarction	ICH	ICH	0	0
168	CPSS+just 7	11	11	adaptation	1	0	0	1	adaptation	1	0	0	0	0	0	1	2	71.7	5.1624	30.4008	0.7887	35.4198	40.5822	28.3	other infarction	ICH	ICH	0	0
169	CPSS+just 7	9	8	adaptation	1	0	0	1	adaptation	1	0	0	0	0	0	1	2	71.7	5.1624	30.4008	0.7887	35.4198	40.5822	28.3	other infarction	ICH	LVO	0	0
170	CPSS+just 7	9	9	adaptation	1	1	1	3	adaptation	1	0	1	1	1	0	1	5	98.4	5.7072	69.9624	0.984	21.8448	27.552	1.6	ICH	other infarction	ICH	0	0
171	CPSS+just 7	11	10	adaptation	0	0	1	1	adaptation	1	1	0	0	1	0	0	3	78.8	5.7524	6.5404	0.394	66.1132	71.8656	21.2	other infarction	other stroke	LVO	0	0
172	CPSS+just 7	6	5	adaptation	1	1	1	3	adaptation	1	0	0	1	1	0	1	4	95.7	6.0291	64.6932	13.7808	11.1969	17.226	4.3	ICH	SAH	ICH	0	0
173	CPSS+just 7	14	7	adaptation	1	0	1	2	adaptation	1	0	0	1	1	1	1	5	95.7	6.0291	64.6932	13.7808	11.1969	17.226	4.3	ICH	SAH	SAH	0	0
174	CPSS+just 7	13	10	adaptation	1	1	1	3	adaptation	1	0	0	1	1	1	1	5	95.7	6.0291	64.6932	13.7808	11.1969	17.226	4.3	ICH	SAH	ICH	0	0
175	CPSS+just 7	20	21	adaptation	1	0	1	2	adaptation	1	0	0	1	1	1	1	5	95.7	6.0291	64.6932	13.7808	11.1969	17.226	4.3	ICH	SAH	LVO	0	0
176	CPSS+just 7	14	21	N/A	1	0	1	2	adaptation	1	0	0	1	1	1	1	5	95.7	6.0291	64.6932	13.7808	11.1969	17.226	4.3	ICH	SAH	ICH	0	0
177	CPSS+just 7	17	6	adaptation	0	0	0	0	adaptation	0	0	0	1	0	1	1	3	68	6.052	29.852	27.948	4.148	10.2	32	other stroke	ICH	SAH	0	0
178	CPSS+just 7	11	13	adaptation	1	1	0	2	adaptation	0	0	0	1	0	1	1	3	68	6.052	29.852	27.948	4.148	10.2	32	other stroke	ICH	ICH	0	0
179	CPSS+just 7	18	8	adaptation	1	0	1	2	adaptation	0	0	0	1	0	1	1	3	68	6.052	29.852	27.948	4.148	10.2	32	other stroke	ICH	LVO	0	0
180	CPSS+just 7	9	7	adaptation	1	0	0	1	adaptation	0	0	0	1	0	1	1	3	68	6.052	29.852	27.948	4.148	10.2	32	other stroke	ICH	ICH	0	0
181	CPSS+just 7	8	15	adaptation	1	0	1	2	adaptation	0	0	0	0	1	0	1	2	90	6.48	36.54	0.18	46.89	53.37	10	other infarction	ICH	other infarction	0	0
182	CPSS+just 7	10	6	adaptation	1	1	1	3	adaptation	1	0	0	0	1	0	1	3	90	6.48	36.54	0.18	46.89	53.37	10	other infarction	ICH	other infarction	0	0
183	CPSS+just 7	10	6	adaptation	1	0	1	2	adaptation	1	0	0	0	1	0	1	3	90	6.48	36.54	0.18	46.89	53.37	10	other infarction	ICH	ICH	0	0
184	CPSS+just 7	9	7	adaptation	1	0	1	2	adaptation	1	0	0	0	1	0	1	3	90	6.48	36.54	0.18	46.89	53.37	10	other infarction	ICH	LVO	0	0
185	CPSS+just 7	10	4	adaptation	1	1	1	3	adaptation	1	0	0	0	1	0	1	3	90	6.48	36.54	0.18	46.89	53.37	10	other infarction	ICH	ICH	0	0
186	CPSS+just 7	8	2	adaptation	1	1	1	3	adaptation	1	0	0	0	1	0	1	3	90	6.48	36.54	0.18	46.89	53.37	10	other infarction	ICH	ICH	0	0
187	CPSS+just 7	9	21	adaptation	1	1	1	3	adaptation	1	0	0	0	1	0	1	3	90	6.48	36.54	0.18	46.89	53.37	10	other infarction	ICH	other infarction	1	0
188	CPSS+just 7	11	12	adaptation	1	0	1	2	adaptation	1	0	0	0	1	0	1	3	90	6.48	36.54	0.18	46.89	53.37	10	other infarction	ICH	LVO	0	0
189	CPSS+just 7	7	18	adaptation	1	0	1	2	adaptation	1	0	0	0	1	0	1	3	90	6.48	36.54	0.18	46.89	53.37	10	other infarction	ICH	other infarction	0	0
190	CPSS+just 7	12	9	adaptation	1	1	1	3	adaptation	1	0	0	0	1	0	1	3	90	6.48	36.54	0.18	46.89	53.37	10	other infarction	ICH	ICH	0	0
191	CPSS+just 7	8	5	adaptation	1	0	1	2	adaptation	1	0	0	0	1	0	1	3	90	6.48	36.54	0.18	46.89	53.37	10	other infarction	ICH	other infarction	0	0
192	CPSS+just 7	14	8	adaptation	1	0	1	2	adaptation	1	0	0	0	1	0	1	3	90	6.48	36.54	0.18	46.89	53.37	10	other infarction	ICH	ICH	0	0
193	CPSS+just 7	7	5	adaptation	1	1	0	2	adaptation	1	0	0	0	1	0	1	3	90	6.48	36.54	0.18	46.89	53.37	10	other infarction	ICH	other infarction	0	0
194	CPSS+just 7	11	13	adaptation	1	0	1	2	adaptation	1	0	0	0	1	0	1	3	90	6.48	36.54	0.18	46.89	53.37	10	other infarction	ICH	ICH	0	0
195	CPSS+just 7	6	9	adaptation	1	1	1	3	adaptation	1	0	0	0	1	0	1	3	90	6.48	36.54	0.18	46.89	53.37	10	other infarction	ICH	other infarction	0	0
196	CPSS+just 7	13	11	adaptation	1	1	1	3	adaptation	1	0	0	0	1	0	1	3	90	6.48	36.54	0.18	46.89	53.37	10	other infarction	ICH	ICH	0	0
197	CPSS+just 7	13	11	adaptation	1	1	1	3	adaptation	1	0	0	0	1	0	1	3	90	6.48	36.54	0.18	46.89	53.37	10	other infarction	ICH	ICH	0	0
198	CPSS+just 7	16	9	adaptation	1	0	1	2	adaptation	1	0	0	0	1	0	1	3	90	6.48	36.54	0.18	46.89	53.37	10	other infarction	ICH	ICH	0	0
199	CPSS+just 7	14	19	adaptation	1	1	1	3	adaptation	1	0	0	0	1	0	1	3	90	6.48	36.54	0.18	46.89	53.37	10	other infarction	ICH	ICH	0	0
200	CPSS+just 7	11	5	adaptation	1	1	1	3	adaptation	1	0	0	0	1	0	1	3	90	6.48	36.54	0.18	46.89	53.37	10	other infarction	ICH	ICH	1	1
201	CPSS+just 7	17	23	adaptation	1	1	1	3	adaptation	1	0	0	0	1	0	1	3	90	6.48	36.54	0.18	46.89	53.37	10	other infarction	ICH	ICH	0	0
202	CPSS+just 7	13	14	adaptation	1	1	1	3	adaptation	1	0	0	0	1	0	1	3	90	6.48	36.54	0.18	46.89	53.37	10	other infarction	ICH	LVO	0	0
203	CPSS+just 7	13	11	adaptation	1	0	1	2	adaptation	1	0	0	0	1	0	1	3	90	6.48	36.54	0.18	46.89	53.37	10	other infarction	ICH	ICH	0	0
204	CPSS+just 7	9	10	adaptation	1	1	1	3	adaptation	1	0	0	0	1	0	1	3	90	6.48	36.54	0.18	46.89	53.37	10	other infarction	ICH	ICH	0	0
205	CPSS+just 7	14	11	adaptation	0	1	1	2	adaptation	0	1	0	0	1	0	0	2	55.8	6.7518	1.8972	0.1674	46.9836	53.7354	44.2	other infarction	other stroke	other stoke	0	0
206	CPSS+just 7	10	10	adaptation	1	0	1	2	adaptation	0	1	0	0	1	0	0	2	55.8	6.7518	1.8972	0.1674	46.9836	53.7354	44.2	other infarction	other stroke	LVO	1	1
207	CPSS+just 7	13	18	adaptation	1	0	0	1	adaptation	0	0	0	0	0	0	1	1	46.3	6.9913	12.1306	0.3241	26.854	33.8453	53.7	other stroke	other infarction	ICH	0	0
208	CPSS+just 7	14	11	adaptation	1	1	1	3	adaptation	0	0	0	0	0	0	1	1	46.3	6.9913	12.1306	0.3241	26.854	33.8453	53.7	other stroke	other infarction	LVO	0	0
209	CPSS+just 7	16	21	adaptation	1	1	0	2	adaptation	0	0	0	0	0	0	1	1	46.3	6.9913	12.1306	0.3241	26.854	33.8453	53.7	other stroke	other infarction	LVO	0	0
210	CPSS+just 7	11	14	adaptation	1	0	0	1	adaptation	0	0	0	0	0	0	1	1	46.3	6.9913	12.1306	0.3241	26.854	33.8453	53.7	other stroke	other infarction	LVO	1	0
211	CPSS+just 7	9	20	adaptation	1	1	0	2	adaptation	0	0	0	0	0	0	1	1	46.3	6.9913	12.1306	0.3241	26.854	33.8453	53.7	other stroke	other infarction	LVO	1	1
212	CPSS+just 7	9	5	adaptation	1	0	0	1	adaptation	0	0	0	0	0	0	1	1	46.3	6.9913	12.1306	0.3241	26.854	33.8453	53.7	other stroke	other infarction	ICH	0	0
213	CPSS+just 7	9	6	adaptation	1	0	0	1	adaptation	0	0	0	0	0	0	1	1	46.3	6.9913	12.1306	0.3241	26.854	33.8453	53.7	other stroke	other infarction	LVO	1	0
214	CPSS+just 7	10	7	adaptation	0	0	1	1	adaptation	0	0	0	0	1	1	0	2	40.2	6.9948	12.663	1.5276	19.0146	26.0094	59.8	other stroke	other infarction	LVO	1	0
215	CPSS+just 7	12	15	adaptation	0	0	1	1	adaptation	0	0	0	0	1	1	0	2	40.2	6.9948	12.663	1.5276	19.0146	26.0094	59.8	other stroke	other infarction	LVO	0	0
216	CPSS+just 7	9	17	adaptation	0	0	1	1	adaptation	0	0	0	0	1	1	0	2	40.2	6.9948	12.663	1.5276	19.0146	26.0094	59.8	other stroke	other infarction	other stoke	0	0
217	CPSS+just 7	14	12	adaptation	1	0	0	1	adaptation	1	0	1	1	0	1	1	5	95.5	9.168	62.5525	20.3415	3.5335	12.7015	4.5	ICH	SAH	ICH	0	0
218	CPSS+just 7	15	11	adaptation	0	0	0	0	adaptation	1	0	1	0	0	1	0	3	65.6	9.7744	38.4416	6.888	10.496	20.2704	34.4	ICH	other stroke	ICH	0	0
219	CPSS+just 7	7	11	adaptation	1	1	1	3	adaptation	0	0	0	0	1	0	1	2	75.3	10.3914	19.4274	0.0753	45.4812	55.8726	24.7	other infarction	other stroke	other infarction	0	0
220	CPSS+just 7	13	14	adaptation	1	0	1	2	adaptation	0	0	0	0	1	0	1	2	75.3	10.3914	19.4274	0.0753	45.4812	55.8726	24.7	other infarction	other stroke	LVO	0	0
221	CPSS+just 7	17	11	adaptation	1	1	1	3	adaptation	0	0	0	0	1	0	1	2	75.3	10.3914	19.4274	0.0753	45.4812	55.8726	24.7	other infarction	other stroke	ICH	0	0
222	CPSS+just 7	7	7	adaptation	1	0	1	2	adaptation	0	0	0	0	1	0	1	2	75.3	10.3914	19.4274	0.0753	45.4812	55.8726	24.7	other infarction	other stroke	ICH	0	0
223	CPSS+just 7	13	10	adaptation	1	1	1	3	adaptation	0	0	0	0	1	0	1	2	75.3	10.3914	19.4274	0.0753	45.4812	55.8726	24.7	other infarction	other stroke	other infarction	0	0
224	CPSS+just 7	11	18	adaptation	1	1	1	3	adaptation	0	0	0	0	1	0	1	2	75.3	10.3914	19.4274	0.0753	45.4812	55.8726	24.7	other infarction	other stroke	LVO	1	0
225	CPSS+just 7	9	11	adaptation	1	0	1	2	adaptation	0	0	0	0	1	0	1	2	75.3	10.3914	19.4274	0.0753	45.4812	55.8726	24.7	other infarction	other stroke	ICH	0	0
226	CPSS+just 7	17	19	adaptation	1	1	1	3	adaptation	0	0	0	0	1	0	1	2	75.3	10.3914	19.4274	0.0753	45.4812	55.8726	24.7	other infarction	other stroke	LVO	0	0
227	CPSS+just 7	9	5	N/A	1	1	1	3	adaptation	0	0	0	1	1	1	1	4	88.3	11.7439	55.629	9.2715	11.5673	23.3112	11.7	ICH	LVO	LVO	0	1
228	CPSS+just 7	10	20	N/A	0	0	0	0	adaptation	0	1	0	0	0	1	0	2	30.1	12.4614	1.7759	4.3645	11.5283	23.9897	69.9	other stroke	LVO	other stoke	0	0
229	CPSS+just 7	8	17	adaptation	0	0	0	0	adaptation	1	1	0	0	0	1	0	3	55.9	12.857	7.267	13.4719	22.3041	35.1611	44.1	other stroke	other infarction	SAH	0	0
230	CPSS+just 7	15	14	adaptation	0	0	0	0	adaptation	1	1	0	0	0	1	0	3	55.9	12.857	7.267	13.4719	22.3041	35.1611	44.1	other stroke	other infarction	SAH	0	0
231	CPSS+just 7	12	7	adaptation	0	1	1	2	adaptation	1	0	1	0	1	1	0	4	87.1	13.3263	52.6084	1.3065	19.8588	33.1851	12.9	ICH	other infarction	LVO	1	0
232	CPSS+just 7	13	19	adaptation	0	0	1	1	adaptation	1	0	1	0	1	1	0	4	87.1	13.3263	52.6084	1.3065	19.8588	33.1851	12.9	ICH	other infarction	other stoke	0	0
233	CPSS+just 7	10	8	adaptation	1	1	0	2	adaptation	1	0	1	0	0	0	1	3	89.7	13.455	47.0925	0.2691	28.8834	42.3384	10.3	ICH	other infarction	ICH	0	0
234	CPSS+just 7	8	8	adaptation	1	1	1	3	adaptation	1	0	1	1	1	1	1	6	98.7	13.5219	72.5445	5.1324	7.5999	21.1218	1.3	ICH	LVO	LVO	1	1
235	CPSS+just 7	8	5	adaptation	0	0	0	0	adaptation	0	0	1	0	0	1	0	2	39.4	13.79	14.9326	3.1126	7.5648	21.3548	60.6	other stroke	other infarction	other stoke	0	0
236	CPSS+just 7	19	19	N/A	0	0	0	0	adaptation	0	0	1	0	0	1	0	2	39.4	13.79	14.9326	3.1126	7.5648	21.3548	60.6	other stroke	other infarction	other stoke	0	0
237	CPSS+just 7	12	17	adaptation	1	0	0	1	adaptation	1	0	0	0	0	1	1	3	75.4	13.949	41.9978	4.5994	14.9292	28.8782	24.6	ICH	other stroke	LVO	0	0
238	CPSS+just 7	16	28	adaptation	1	0	0	1	adaptation	1	0	0	0	0	1	1	3	75.4	13.949	41.9978	4.5994	14.9292	28.8782	24.6	ICH	other stroke	ICH	0	0
239	CPSS+just 7	18	34	adaptation	0	1	1	2	adaptation	1	0	0	0	0	1	1	3	75.4	13.949	41.9978	4.5994	14.9292	28.8782	24.6	ICH	other stroke	SAH	0	0
240	CPSS+just 7	14	6	adaptation	1	0	1	2	adaptation	1	0	0	0	0	1	1	3	75.4	13.949	41.9978	4.5994	14.9292	28.8782	24.6	ICH	other stroke	ICH	0	0
241	CPSS+just 7	11	8	adaptation	1	1	1	3	adaptation	1	0	0	0	0	1	1	3	75.4	13.949	41.9978	4.5994	14.9292	28.8782	24.6	ICH	other stroke	LVO	0	0
242	CPSS+just 7	15	19	adaptation	1	0	0	1	adaptation	1	0	0	0	0	1	1	3	75.4	13.949	41.9978	4.5994	14.9292	28.8782	24.6	ICH	other stroke	LVO	0	0
243	CPSS+just 7	9	37	adaptation	1	0	0	1	adaptation	1	0	0	0	0	1	1	3	75.4	13.949	41.9978	4.5994	14.9292	28.8782	24.6	ICH	other stroke	ICH	0	0
244	CPSS+just 7	12	11	adaptation	1	1	1	3	adaptation	1	0	1	0	1	0	1	4	96.9	14.3412	46.2213	0	36.3375	50.6787	3.1	ICH	other infarction	ICH	0	0
245	CPSS+just 7	14	7	adaptation	1	1	1	3	adaptation	1	0	1	0	1	0	1	4	96.9	14.3412	46.2213	0	36.3375	50.6787	3.1	ICH	other infarction	ICH	0	0
246	CPSS+just 7	10	9	adaptation	1	0	1	2	adaptation	1	0	1	0	1	1	1	5	96.9	14.3412	46.2213	0	36.3375	50.6787	3.1	ICH	other infarction	LVO	0	1
247	CPSS+just 7	22	9	adaptation	1	0	1	2	adaptation	1	0	0	0	1	0	1	4	91.6	17.3124	48.8228	0.8244	24.5488	41.8612	8.4	ICH	other infarction	other stoke	0	0
248	CPSS+just 7	8	9	adaptation	1	1	1	3	adaptation	1	0	0	0	1	0	1	4	91.6	17.3124	48.8228	0.8244	24.5488	41.8612	8.4	ICH	other infarction	other infarction	1	0
249	CPSS+just 7	16	16	adaptation	1	0	0	1	adaptation	1	0	0	0	1	0	1	4	91.6	17.3124	48.8228	0.8244	24.5488	41.8612	8.4	ICH	other infarction	ICH	0	0
250	CPSS+just 7	17	12	adaptation	1	1	1	3	adaptation	1	0	0	0	1	0	1	4	91.6	17.3124	48.8228	0.8244	24.5488	41.8612	8.4	ICH	other infarction	LVO	0	1
251	CPSS+just 7	16	12	adaptation	1	0	1	2	adaptation	1	0	0	0	1	0	1	4	91.6	17.3124	48.8228	0.8244	24.5488	41.8612	8.4	ICH	other infarction	ICH	0	0
252	CPSS+just 7	15	8	adaptation	1	0	1	2	adaptation	1	0	0	0	1	0	1	4	91.6	17.3124	48.8228	0.8244	24.5488	41.8612	8.4	ICH	other infarction	ICH	0	0
253	CPSS+just 7	11	5	adaptation	1	0	1	2	adaptation	1	0	0	0	1	0	1	4	91.6	17.3124	48.8228	0.8244	24.5488	41.8612	8.4	ICH	other infarction	ICH	0	0
254	CPSS+just 7	14	17	adaptation	1	1	1	3	adaptation	1	0	0	0	1	0	1	4	91.6	17.3124	48.8228	0.8244	24.5488	41.8612	8.4	ICH	other infarction	LVO	1	1
255	CPSS+just 7	9	19	adaptation	1	0	1	2	adaptation	1	0	0	0	1	0	1	4	91.6	17.3124	48.8228	0.8244	24.5488	41.8612	8.4	ICH	other infarction	ICH	0	0
256	CPSS+just 7	18	14	adaptation	1	1	1	3	adaptation	1	0	0	0	1	0	1	4	91.6	17.3124	48.8228	0.8244	24.5488	41.8612	8.4	ICH	other infarction	LVO	0	0
257	CPSS+just 7	13	5	adaptation	1	0	1	2	adaptation	1	0	0	0	1	0	1	4	91.6	17.3124	48.8228	0.8244	24.5488	41.8612	8.4	ICH	other infarction	ICH	0	0
258	CPSS+just 7	7	14	adaptation	0	0	1	1	adaptation	1	0	0	0	1	0	1	4	91.6	17.3124	48.8228	0.8244	24.5488	41.8612	8.4	ICH	other infarction	ICH	0	0
259	CPSS+just 7	10	8	adaptation	1	0	1	2	adaptation	1	0	0	0	1	0	1	4	91.6	17.3124	48.8228	0.8244	24.5488	41.8612	8.4	ICH	other infarction	ICH	0	0
260	CPSS+just 7	10	10	adaptation	1	0	1	2	adaptation	1	0	0	0	1	0	1	4	91.6	17.3124	48.8228	0.8244	24.5488	41.8612	8.4	ICH	other infarction	ICH	0	0
261	CPSS+just 7	8	11	adaptation	1	0	0	1	adaptation	1	0	0	0	1	0	1	4	91.6	17.3124	48.8228	0.8244	24.5488	41.8612	8.4	ICH	other infarction	ICH	0	0
262	CPSS+just 7	11	4	adaptation	1	1	0	2	adaptation	0	0	0	0	0	0	1	2	51.1	19.1625	18.8559	2.0951	10.9865	30.149	48.9	other stroke	LVO	LVO	1	1
263	CPSS+just 7	11	7	adaptation	1	0	0	1	adaptation	0	0	0	0	0	0	1	2	51.1	19.1625	18.8559	2.0951	10.9865	30.149	48.9	other stroke	LVO	LVO	0	0
264	CPSS+just 7	11	10	adaptation	1	0	1	2	adaptation	0	0	0	0	0	0	1	2	51.1	19.1625	18.8559	2.0951	10.9865	30.149	48.9	other stroke	LVO	LVO	1	0
265	CPSS+just 7	19	12	adaptation	1	0	1	2	adaptation	0	0	0	0	0	0	1	2	51.1	19.1625	18.8559	2.0951	10.9865	30.149	48.9	other stroke	LVO	LVO	0	0
266	CPSS+just 7	9	6	adaptation	1	0	0	1	adaptation	0	0	0	0	0	0	1	2	51.1	19.1625	18.8559	2.0951	10.9865	30.149	48.9	other stroke	LVO	LVO	1	1
267	CPSS+just 7	13	13	adaptation	1	1	0	2	adaptation	0	0	0	0	0	0	1	2	51.1	19.1625	18.8559	2.0951	10.9865	30.149	48.9	other stroke	LVO	ICH	0	0
268	CPSS+just 7	10	11	adaptation	1	0	0	1	adaptation	0	0	0	0	0	0	1	2	51.1	19.1625	18.8559	2.0951	10.9865	30.149	48.9	other stroke	LVO	LVO	1	0
269	CPSS+just 7	21	11	adaptation	1	1	0	2	adaptation	1	1	0	0	0	0	1	3	85.2	19.2552	12.354	0.6816	52.9092	72.1644	14.8	other infarction	LVO	ICH	0	0
270	CPSS+just 7	12	10	adaptation	0	0	0	0	adaptation	1	1	0	0	1	1	0	4	81.8	20.2864	13.088	3.1902	45.2354	65.5218	18.2	other infarction	LVO	LVO	0	0
271	CPSS+just 7	16	4	adaptation	0	0	1	1	adaptation	1	1	0	0	1	1	0	4	81.8	20.2864	13.088	3.1902	45.2354	65.5218	18.2	other infarction	LVO	other stoke	0	0
272	CPSS+just 7	15	9	adaptation	0	0	1	1	adaptation	1	1	0	0	1	1	0	4	81.8	20.2864	13.088	3.1902	45.2354	65.5218	18.2	other infarction	LVO	LVO	0	0
273	CPSS+just 7	21	18	adaptation	0	0	1	1	adaptation	1	1	0	0	1	1	0	4	81.8	20.2864	13.088	3.1902	45.2354	65.5218	18.2	other infarction	LVO	other stoke	0	0
274	CPSS+just 7	12	8	adaptation	0	1	1	2	adaptation	1	1	0	0	1	1	0	4	81.8	20.2864	13.088	3.1902	45.2354	65.5218	18.2	other infarction	LVO	LVO	0	0
275	CPSS+just 7	11	18	adaptation	1	1	1	3	adaptation	1	1	1	1	1	0	1	6	99.3	20.5551	42.699	0.8937	35.1522	55.7073	0.7	other infarction	LVO	LVO	0	0
276	CPSS+just 7	17	14	adaptation	1	1	1	3	adaptation	1	1	0	0	1	0	1	4	95.3	21.4425	15.7245	0.0953	58.0377	79.4802	4.7	other infarction	LVO	ICH	0	0
277	CPSS+just 7	10	18	adaptation	1	0	1	2	adaptation	1	1	0	0	1	0	1	4	95.3	21.4425	15.7245	0.0953	58.0377	79.4802	4.7	other infarction	LVO	LVO	0	0
278	CPSS+just 7	8	5	adaptation	1	1	1	3	adaptation	1	1	0	0	1	0	1	4	95.3	21.4425	15.7245	0.0953	58.0377	79.4802	4.7	other infarction	LVO	ICH	0	0
279	CPSS+just 7	10	13	adaptation	1	1	1	3	adaptation	1	1	0	0	1	0	1	4	95.3	21.4425	15.7245	0.0953	58.0377	79.4802	4.7	other infarction	LVO	ICH	0	0
280	CPSS+just 7	18	7	adaptation	1	0	1	2	adaptation	1	1	0	0	1	0	1	4	95.3	21.4425	15.7245	0.0953	58.0377	79.4802	4.7	other infarction	LVO	LVO	0	0
281	CPSS+just 7	14	2	adaptation	1	1	1	3	adaptation	1	1	0	0	1	0	1	4	95.3	21.4425	15.7245	0.0953	58.0377	79.4802	4.7	other infarction	LVO	LVO	1	0
282	CPSS+just 7	13	12	adaptation	1	0	1	2	adaptation	1	1	0	0	1	0	1	4	95.3	21.4425	15.7245	0.0953	58.0377	79.4802	4.7	other infarction	LVO	ICH	0	0
283	CPSS+just 7	18	5	adaptation	1	1	1	3	adaptation	1	1	0	1	1	1	1	6	98.1	22.7592	41.202	13.1454	20.8953	43.6545	1.9	ICH	LVO	ICH	0	0
284	CPSS+just 7	10	14	adaptation	1	1	1	3	adaptation	1	1	0	1	1	1	1	6	98.1	22.7592	41.202	13.1454	20.8953	43.6545	1.9	ICH	LVO	ICH	0	0
285	CPSS+just 7	8	11	adaptation	1	0	1	2	adaptation	0	0	1	1	1	1	1	5	96.3	22.9194	63.6543	2.889	6.8373	29.7567	3.7	ICH	LVO	LVO	1	1
286	CPSS+just 7	8	6	adaptation	1	0	0	1	adaptation	0	1	0	0	0	1	1	3	66.3	23.0061	3.978	0.2652	39.0507	62.0568	33.7	other infarction	other stroke	LVO	0	0
287	CPSS+just 7	10	12	adaptation	1	1	1	3	adaptation	0	0	1	0	1	0	1	3	91.3	24.1032	30.3116	0	36.8852	60.9884	8.7	other infarction	ICH	LVO	0	1
288	CPSS+just 7	11	11	adaptation	1	1	1	3	adaptation	0	0	0	0	1	1	1	3	78.7	26.9941	29.2764	0.4722	22.036	49.0301	21.3	ICH	LVO	ICH	0	0
289	CPSS+just 7	8	10	adaptation	1	1	1	3	adaptation	0	0	0	0	1	1	1	3	78.7	26.9941	29.2764	0.4722	22.036	49.0301	21.3	ICH	LVO	ICH	0	0
290	CPSS+just 7	15	12	adaptation	1	1	1	3	adaptation	0	0	0	0	1	1	1	3	78.7	26.9941	29.2764	0.4722	22.036	49.0301	21.3	ICH	LVO	LVO	0	1
291	CPSS+just 7	11	6	adaptation	1	0	1	2	adaptation	0	0	0	0	1	1	1	3	78.7	26.9941	29.2764	0.4722	22.036	49.0301	21.3	ICH	LVO	ICH	0	0
292	CPSS+just 7	19	8	adaptation	1	1	1	3	adaptation	0	0	0	0	1	1	1	3	78.7	26.9941	29.2764	0.4722	22.036	49.0301	21.3	ICH	LVO	LVO	1	1
293	CPSS+just 7	11	9	adaptation	1	1	1	3	adaptation	0	0	0	0	1	1	1	3	78.7	26.9941	29.2764	0.4722	22.036	49.0301	21.3	ICH	LVO	ICH	0	0
294	CPSS+just 7	13	3	adaptation	1	0	1	2	adaptation	0	0	0	0	1	1	1	3	78.7	26.9941	29.2764	0.4722	22.036	49.0301	21.3	ICH	LVO	LVO	1	0
295	CPSS+just 7	15	5	adaptation	1	0	1	2	adaptation	0	0	0	0	1	1	1	3	78.7	26.9941	29.2764	0.4722	22.036	49.0301	21.3	ICH	LVO	LVO	0	0
296	CPSS+just 7	14	16	adaptation	1	0	1	2	adaptation	0	0	0	0	1	1	1	3	78.7	26.9941	29.2764	0.4722	22.036	49.0301	21.3	ICH	LVO	LVO	1	0
297	CPSS+just 7	12	6	adaptation	1	0	1	2	adaptation	0	0	0	0	1	1	1	3	78.7	26.9941	29.2764	0.4722	22.036	49.0301	21.3	ICH	LVO	ICH	0	0
298	CPSS+just 7	7	9	adaptation	1	0	1	2	adaptation	0	0	0	0	1	1	1	3	78.7	26.9941	29.2764	0.4722	22.036	49.0301	21.3	ICH	LVO	LVO	1	0
299	CPSS+just 7	8	13	adaptation	1	1	1	3	adaptation	0	0	0	0	1	1	1	3	78.7	26.9941	29.2764	0.4722	22.036	49.0301	21.3	ICH	LVO	LVO	0	0
300	CPSS+just 7	9	14	adaptation	1	1	1	3	adaptation	0	0	0	0	1	1	1	3	78.7	26.9941	29.2764	0.4722	22.036	49.0301	21.3	ICH	LVO	LVO	0	0
301	CPSS+just 7	17	13	adaptation	1	0	1	2	adaptation	1	0	1	0	0	1	1	4	91.3	27.7552	52.4062	1.4608	9.5865	37.3417	8.7	ICH	LVO	ICH	0	0
302	CPSS+just 7	18	34	adaptation	1	1	0	2	adaptation	1	0	1	0	0	1	1	4	91.3	27.7552	52.4062	1.4608	9.5865	37.3417	8.7	ICH	LVO	ICH	0	0
303	CPSS+just 7	12	12	adaptation	1	0	1	2	adaptation	1	0	1	0	0	1	1	4	91.3	27.7552	52.4062	1.4608	9.5865	37.3417	8.7	ICH	LVO	LVO	0	0
304	CPSS+just 7	12	10	adaptation	1	1	1	3	adaptation	1	0	1	0	0	1	1	4	91.3	27.7552	52.4062	1.4608	9.5865	37.3417	8.7	ICH	LVO	LVO	0	0
305	CPSS+just 7	9	7	adaptation	1	1	0	2	adaptation	1	0	1	0	0	1	1	4	91.3	27.7552	52.4062	1.4608	9.5865	37.3417	8.7	ICH	LVO	ICH	0	0
306	CPSS+just 7	9	4	adaptation	1	0	1	2	adaptation	1	0	1	0	0	1	1	4	91.3	27.7552	52.4062	1.4608	9.5865	37.3417	8.7	ICH	LVO	ICH	0	0
307	CPSS+just 7	8	17	adaptation	1	1	1	3	adaptation	0	0	0	0	1	0	1	2	87.4	28.405	6.118	0.0874	52.7896	81.1946	12.6	other infarction	LVO	ICH	0	0
308	CPSS+just 7	10	10	adaptation	1	1	1	3	adaptation	0	1	0	0	1	0	1	3	87.4	28.405	6.118	0.0874	52.7896	81.1946	12.6	other infarction	LVO	LVO	1	0
309	CPSS+just 7	10	11	adaptation	1	1	1	3	adaptation	0	1	0	0	1	0	1	3	87.4	28.405	6.118	0.0874	53.2266	81.6316	12.6	other infarction	LVO	LVO	1	1
310	CPSS+just 7	10	9	adaptation	1	0	1	2	adaptation	0	1	0	0	1	0	1	3	87.4	28.405	6.118	0.0874	52.7896	81.1946	12.6	other infarction	LVO	LVO	0	0
311	CPSS+just 7	6	16	adaptation	1	1	1	3	adaptation	0	1	0	0	1	0	1	3	87.4	28.405	6.118	0.0874	52.7896	81.1946	12.6	other infarction	LVO	LVO	1	0
312	CPSS+just 7	23	33	adaptation	1	0	1	2	adaptation	1	0	1	0	1	1	1	5	97.4	29.6096	52.2064	0.2922	15.3892	44.9988	2.6	ICH	LVO	ICH	0	0
313	CPSS+just 7	10	9	adaptation	1	1	1	3	adaptation	1	0	1	0	1	1	1	5	97.4	29.6096	52.2064	0.2922	15.3892	44.9988	2.6	ICH	LVO	LVO	1	0
314	CPSS+just 7	11	15	adaptation	1	0	1	2	adaptation	1	0	1	0	1	1	1	5	97.4	29.6096	52.2064	0.2922	15.3892	44.9988	2.6	ICH	LVO	ICH	0	0
315	CPSS+just 7	9	13	adaptation	1	1	1	3	adaptation	1	0	1	0	1	1	1	5	97.4	29.6096	52.2064	0.2922	15.3892	44.9988	2.6	ICH	LVO	ICH	0	0
316	CPSS+just 7	11	15	adaptation	1	1	1	3	adaptation	1	0	1	0	1	1	1	5	97.4	29.6096	52.2064	0.2922	15.3892	44.9988	2.6	ICH	LVO	other stoke	0	0
317	CPSS+just 7	7	20	adaptation	1	0	1	2	adaptation	1	0	1	0	1	1	1	5	97.4	29.6096	52.2064	0.2922	15.3892	44.9988	2.6	ICH	LVO	LVO	0	1
318	CPSS+just 7	12	43	adaptation	1	1	1	3	adaptation	1	0	1	0	1	1	1	5	97.4	29.6096	52.2064	0.2922	15.3892	44.9988	2.6	ICH	LVO	LVO	1	0
319	CPSS+just 7	15	19	adaptation	1	1	1	3	adaptation	1	0	1	0	1	1	1	5	97.4	29.6096	52.2064	0.2922	15.3892	44.9988	2.6	ICH	LVO	LVO	1	1
320	CPSS+just 7	14	15	adaptation	1	0	1	2	adaptation	1	0	1	0	1	1	1	5	97.4	29.6096	52.2064	0.2922	15.3892	44.9988	2.6	ICH	LVO	ICH	0	0
321	CPSS+just 7	12	10	adaptation	1	1	1	3	adaptation	1	0	1	0	1	1	1	5	97.4	29.6096	52.2064	0.2922	15.3892	44.9988	2.6	ICH	LVO	ICH	0	0
322	CPSS+just 7	9	19	adaptation	1	1	1	3	adaptation	1	0	1	0	1	1	1	5	97.4	29.6096	52.2064	0.2922	15.3892	44.9988	2.6	ICH	LVO	LVO	0	1
323	CPSS+just 7	12	7	adaptation	1	0	1	2	adaptation	1	1	1	1	1	1	1	7	99.4	36.5792	46.0222	4.1748	12.6238	49.203	0.6	ICH	LVO	LVO	0	0
324	CPSS+just 7	14	11	adaptation	0	0	1	1	adaptation	1	1	1	0	0	1	0	4	81.3	38.5362	15.6096	6.504	20.6502	59.1864	18.7	LVO	other infarction	LVO	0	0
325	CPSS+just 7	13	14	adaptation	1	0	1	2	adaptation	0	1	0	1	1	1	1	5	94.5	39.9735	25.2315	8.316	20.979	60.9525	5.5	LVO	ICH	ICH	0	0
326	CPSS+just 7	13	12	adaptation	1	0	1	2	adaptation	0	0	1	0	0	1	1	3	78.2	40.273	29.4032	0.7038	7.7418	48.0148	21.8	LVO	ICH	LVO	1	1
327	CPSS+just 7	8	9	adaptation	1	1	0	2	adaptation	0	0	1	0	0	1	1	3	78.2	40.273	29.4032	0.7038	7.7418	48.0148	21.8	LVO	ICH	ICH	0	0
328	CPSS+just 7	13	3	adaptation	1	0	1	2	adaptation	1	1	0	0	1	1	1	5	96.1	40.6503	21.4303	0.6727	33.4428	74.0931	3.9	LVO	other infarction	other stoke	0	0
329	CPSS+just 7	14	5	adaptation	1	1	1	3	adaptation	1	1	0	0	1	1	1	5	96.1	40.6503	21.4303	0.6727	33.4428	74.0931	3.9	LVO	other infarction	ICH	0	0
330	CPSS+just 7	7	13	adaptation	1	0	1	2	adaptation	1	1	0	0	1	1	1	5	96.1	40.6503	21.4303	0.6727	33.4428	74.0931	3.9	LVO	other infarction	ICH	0	0
331	CPSS+just 7	14	4	adaptation	1	1	1	3	adaptation	1	1	0	0	1	1	1	5	96.1	40.6503	21.4303	0.6727	33.4428	74.0931	3.9	LVO	other infarction	LVO	0	0
332	CPSS+just 7	10	5	adaptation	1	1	0	2	adaptation	1	1	0	0	0	1	1	4	87.5	41.125	17.7625	3.85	24.7625	65.8875	12.5	LVO	other infarction	ICH	0	0
333	CPSS+just 7	12	7	adaptation	1	0	1	2	adaptation	1	1	0	0	0	1	1	4	87.5	41.125	17.7625	3.85	24.7625	65.8875	12.5	LVO	other infarction	LVO	0	0
334	CPSS+just 7	14	7	adaptation	1	0	0	1	adaptation	1	1	0	0	0	1	1	4	87.5	41.125	17.7625	3.85	24.7625	65.8875	12.5	LVO	other infarction	other stoke	0	0
335	CPSS+just 7	12	17	adaptation	1	0	1	2	adaptation	0	0	1	0	1	1	1	4	92.7	43.2909	35.8749	0.0927	13.4415	56.7324	7.3	LVO	ICH	LVO	0	0
336	CPSS+just 7	8	10	adaptation	1	1	1	3	adaptation	0	0	1	0	1	1	1	4	92.7	43.2909	35.8749	0.0927	13.4415	56.7324	7.3	LVO	ICH	LVO	1	0
337	CPSS+just 7	9	11	adaptation	1	1	1	3	adaptation	0	0	1	0	1	1	1	4	92.7	43.2909	35.8749	0.0927	13.4415	56.7324	7.3	LVO	ICH	LVO	1	1
338	CPSS+just 7	12	13	adaptation	1	1	1	3	adaptation	0	0	1	0	1	1	1	4	92.7	43.2909	35.8749	0.0927	13.4415	56.7324	7.3	LVO	ICH	LVO	1	1
339	CPSS+just 7	7	5	adaptation	1	1	1	3	adaptation	0	0	1	0	1	1	1	4	92.7	43.2909	35.8749	0.0927	13.4415	56.7324	7.3	LVO	ICH	LVO	1	1
340	CPSS+just 7	19	6	adaptation	1	0	1	2	adaptation	0	1	1	0	1	0	1	4	96	45.696	9.216	0	41.088	86.784	4	LVO	other infarction	LVO	1	0
341	CPSS+just 7	13	11	adaptation	1	1	1	3	adaptation	0	1	1	0	1	0	1	4	96	45.696	9.216	0	41.088	86.784	4	LVO	other infarction	LVO	1	1
342	CPSS+just 7	12	19	adaptation	1	0	1	2	adaptation	0	1	0	0	0	1	1	3	70.4	46.0416	5.984	1.5488	16.8256	62.8672	29.6	LVO	other stroke	LVO	0	0
343	CPSS+just 7	17	13	adaptation	1	0	1	2	adaptation	0	1	0	0	0	1	1	3	70.4	46.0416	5.984	1.5488	16.8256	62.8672	29.6	LVO	other stroke	ICH	0	0
344	CPSS+just 7	11	17	adaptation	1	0	0	1	adaptation	0	1	0	0	0	1	1	3	70.4	46.0416	5.984	1.5488	16.8256	62.8672	29.6	LVO	other stroke	ICH	0	0
345	CPSS+just 7	14	15	adaptation	1	0	1	2	adaptation	0	1	0	0	1	1	1	4	70.4	46.0416	5.984	1.5488	16.8256	62.8672	29.6	LVO	other stroke	LVO	0	1
346	CPSS+just 7	11	17	adaptation	1	0	1	2	adaptation	1	1	1	0	1	1	1	6	98.8	50.4868	26.182	0.1976	21.9336	72.4204	1.2	LVO	ICH	LVO	0	0
347	CPSS+just 7	14	11	adaptation	1	1	1	3	adaptation	1	1	1	0	1	1	1	6	98.8	50.4868	26.182	0.1976	21.9336	72.4204	1.2	LVO	ICH	ICH	0	0
348	CPSS+just 7	12	9	adaptation	1	1	1	3	adaptation	1	1	1	0	1	1	1	6	98.8	50.4868	26.182	0.1976	21.9336	72.4204	1.2	LVO	ICH	ICH	0	0
349	CPSS+just 7	14	7	adaptation	1	1	1	3	adaptation	1	1	1	0	1	1	1	6	98.8	50.4868	26.182	0.1976	21.9336	72.4204	1.2	LVO	ICH	LVO	0	0
350	CPSS+just 7	8	3	adaptation	1	1	1	3	adaptation	1	1	1	0	1	1	1	6	98.8	50.4868	26.182	0.1976	21.9336	72.4204	1.2	LVO	ICH	LVO	0	0
351	CPSS+just 7	12	8	adaptation	1	0	1	2	adaptation	1	1	1	0	1	1	1	6	98.8	50.4868	26.182	0.1976	21.9336	72.4204	1.2	LVO	ICH	LVO	1	1
352	CPSS+just 7	14	14	adaptation	1	1	1	3	adaptation	1	1	1	0	1	1	1	6	98.8	50.4868	26.182	0.1976	21.9336	72.4204	1.2	LVO	ICH	ICH	0	0
353	CPSS+just 7	9	8	adaptation	1	0	1	2	adaptation	1	1	1	0	1	1	1	6	98.8	50.4868	26.182	0.1976	21.9336	72.4204	1.2	LVO	ICH	ICH	0	0
354	CPSS+just 7	11	20	adaptation	1	0	1	2	adaptation	0	1	0	0	1	1	1	4	89.4	51.4944	9.2082	0.2682	28.4292	79.9236	10.6	LVO	other infarction	other infarction	0	0
355	CPSS+just 7	10	27	adaptation	1	1	1	3	adaptation	0	1	0	0	1	1	1	4	89.4	51.4944	9.2082	0.2682	28.4292	79.9236	10.6	LVO	other infarction	LVO	1	1
356	CPSS+just 7	12	10	N/A	0	0	0	0	adaptation	0	1	1	0	0	1	1	4	96	56.832	22.848	1.152	15.168	72	4	LVO	ICH	LVO	1	0
357	CPSS+just 7	11	6	adaptation	1	1	0	2	adaptation	1	1	1	0	0	1	1	5	96	56.832	22.848	1.152	15.168	72	4	LVO	ICH	LVO	0	0
358	CPSS+just 7	8	20	adaptation	1	0	0	1	adaptation	1	1	1	0	0	1	1	5	96	56.832	22.848	1.152	15.168	72	4	LVO	ICH	ICH	0	0
359	CPSS+just 7	15	14	adaptation	1	1	1	3	adaptation	0	1	1	0	1	1	1	5	96.7	64.0154	13.1512	0.0967	19.34	83.3554	3.3	LVO	other infarction	LVO	0	1
360	CPSS+just 7	13	4	adaptation	1	0	1	2	adaptation	0	1	1	0	1	1	1	5	96.7	64.0154	13.1512	0.0967	19.34	83.3554	3.3	LVO	other infarction	LVO	1	0
361	CPSS+just 7	9	7	adaptation	1	0	1	2	adaptation	0	1	1	0	1	1	1	5	96.7	64.0154	64.0154	0.0967	19.34	83.3554	3.3	LVO	other infarction	LVO	1	1
362	CPSS+just 7	11	11	adaptation	1	1	1	3	adaptation	0	1	1	0	1	1	1	5	96.7	64.0154	13.1512	0.0967	19.9202	83.9356	3.3	LVO	other infarction	ICH	0	0
363	CPSS+just 7	9	21	adaptation	1	0	0	1	adaptation	0	1	1	0	0	1	1	4	89.1	67.5378	9.4446	0.5346	11.583	79.1208	10.9	LVO	other infarction	other stoke	0	0
364	CPSS+just 7	15	9	adaptation	1	0	1	2	adaptation	0	0	1	0	1	1	1	4	89.1	67.5378	9.4446	0.5346	11.583	79.1208	10.9	LVO	other infarction	LVO	0	1
365	CPSS+just 7	9	13	adaptation	1	1	1	3	adaptation	0	1	1	0	0	1	1	4	89.1	67.5378	9.4446	0.5346	11.583	79.1208	10.9	LVO	other infarction	LVO	0	0
